# Supplementary material for: USP18 positively regulates innate antiviral immunity by promoting K63-linked polyubiquitination of MAVS
Source: Nat Commun. 2021 May 20;12:2970. doi: 10.1038/s41467-021-23219-4 (PMC8137702; doi:10.1038/s41467-021-23219-4)
Supplement: Supplementary file 3 — Source data [file 41467_2021_23219_MOESM3_ESM.xlsx]

## Sheet: Fig 2
Fig 2a
		Usp18 +/+			Usp18-/-
	0h	1	1	1	1	1	1
	4h	1405.04	1162.45	1386.41	1572.2	1519.15	1662.01
	8h	16207.1	13108.6	14681.3	2040.92	1757.78	1956.49
	12h	2010.64	1766.38	1828.74	408.889	526.199	503.377
		Usp18 +/+			Usp18-/-
	0h	1	1	1	1	1	1
	8h	1710.26	2225.63	2048	1370.04	1686.71	1332.57
	12h	3444.31	3169.41	3191.46	2628.46	2665.15	2486.67
		Usp18 +/+			Usp18-/-
	0h	11.0588	11.4118	10.9412	12.3529	11.4706	11.2941
	8h	32914.7	32611.8	32708.8	5876.77	6150	5837.94
	12h	50973.5	56826.5	50864.7	9836.47	10110	10184.7
Fig 2b
		Usp18 +/+			Usp18-/-
	0h	1	1	1	1	1	1
	4h	5.17696	3.81352	4.43795	32.2927	28.9044	28.2467
	8h	729.206	626.717	479.287	513.705	439.388	431.669
	12h	2217.46	1610.9	2378.74	610.345	594.729	428.695
		Usp18 +/+			Usp18-/-
	0h	1	1	1	1	1	1
	8h	298.172	398.932	249	227.544	247.28	243.875
	12h	1746.2	1897.65	1807.78	897.644	1082.39	809.002
		Usp18 +/+			Usp18-/-
	0h	11.0588	11.4118	10.9412	12.3529	11.4706	11.2941
	8h	394.471	415.059	404.471	340.471	334.882	351.882
	12h	8411.76	8933.53	8496.47	2788.24	2511.76	2715.59
Fig 2c
		Usp18 +/+			Usp18-/-
	0h	1	1	1	1	1	1
	4h	581.378	658.634	645.08	182.7	100.659	159.05
	8h	5392.23	5066.12	4502.99	2714.87	3273.61	3532.97
	12h	3342.39	4502.99	3812.88	1599.42	1702.38	2261.92
		Usp18 +/+			Usp18-/-
	0h	1	1	1	1	1	1
	8h	44.5608	50.2054	51.201	36.6208	38.8073	39.383
	12h	117.069	107.914	115.443	87.9888	92.7431	101.013
		Usp18 +/+			Usp18-/-
	0h	12.4352	12.7795	12.5117	11.823	11.5551	11.8612
	8h	702.682	710.143	706.89	506.055	507.394	520.021
	12h	2340.68	2303.76	2325.95	1723.89	1748.77	1835.62
Fig 2d
		Usp18 +/+			Usp18-/-
	0h	1	1	1	1	1	1
	4h	12.1257	13.2691	15.2422	6.40856	6.86852	6.72717
	8h	1024	1226.22	968.763	467.882	576.03	519.147
	12h	27939.1	15608	25888.1	10636	9719.5	10417.1
		Usp18 +/+			Usp18-/-
	0h	1	1	1	1	1	1
	8h	17.3223	16.0908	15.2302	6.91241	8.83439	8.70561
	12h	138.641	135.551	126.528	94.9551	96.0603	89.0869
		Usp18 +/+			Usp18-/-
	0h	12.0525	13.583	12.6647	11.0577	12.9326	10.9812
	8h	40.0221	40.0603	39.9455	38.9507	39.2568	37.9176
	12h	406.725	396.777	434.274	279.695	285.817	275.869
Fig 2e
		Usp18 +/+			Usp18-/-
	0h	1	1	1	1	1	1
	4h	70.8486	69.8732	45.1504	16.4498	14.3204	19.5622
	8h	1272.4	893.506	964.297	116.162	150.123	111.43
		Usp18 +/+			Usp18-/-
	0h	1	1	1	1	1	1
	4h	97.6806	92.4115	81.5719	22.0087	13.1775	24.9333
	8h	1625.5	1249.09	1415.08	221.321	205.074	286.026
Fig 2f
		Isotype			α-IFNAR1
		55.11	75.87	69.99	15.03	19.76	12.25
		Usp18 +/+			Usp18-/-
	Isotype	2553.12	1533.19	3154.43	433.63	499.61	542.03
	α-IFNAR1	1173.08	1162.73	640.45	469.07	303.08	342.13
Fig 2g
		Usp18 +/+			Usp18-/-
	Mock	1	1	1	1	1	1
	IFN-β	1	1	1	1	1	1
	Mock	3.34043	4.09782	3.71912	3.8488	5.11979	4.4843
	IFN-β	20.9029	15.9438	18.4233	8.08338	9.08645	8.58492
	Mock	125.188	178.642	151.915	72.431	103.143	87.7871
	IFN-β	103.671	107.121	105.396	21.3505	25.4372	23.3939
								Fig 2h						Fig 2i
								p-IRF3	0	4	8	12		time points	0	4	8
								WT	0	1	6.271	7.54174		WT	0	1.93766	14.8223
								KO	0	0.926332	2.89519	3.24732		KO	0	1	3.16083
								p-TBK1
								WT	1	1.70932	4.83762	3.76808
								KO	0.719206	1.20166	3.40482	2.57919

## Sheet: Fig 3
Fig 3d
		Usp18 +/+	Usp18 -/-
		4861.65	2977.99
		5456.71	2844.77
		5324.85	2678.2
		3679.2	3587.02
		6985.37	3017.66
Fig 3e
		Usp18 +/+	Usp18 -/-		Usp18 +/+	Usp18 -/-		Usp18 +/+	Usp18 -/-		Usp18 +/+	Usp18 -/-
	Brain	100	4800	Lung	2000	15000	Spleen	8000	26000	Liver	3000	1600
		600	3000		3000	15000		4500	16000		1600	7200
		400	1000		1000	6000		1600	12000		400	5800
		2000	6000		2000	6000		1000	6000		200	4500
Fig 3g
	Days	Usp18 +/+	Usp18 -/-
	1	0
	2	0
	3	0
	4	0
	5	0
	5	0
	5	0
	5	0
	5	0
	5	0
	5	0
	5	0
	1		0
	2		1
	2		1
	2		1
	3		1
	3		1
	4		1
	5		1
	5		1								Fig 3a						Fig 3b						Fig 3c
											Rel						p-IRF3	1	1.18073	3.6349	3.33721		p-IRF3	1	0.996952	1.06199	0.948074
												0	4	8	12		SeV	1	0.692868	0.645652	0.596386		SeV	1	1.0217	1.01833	1.01291
											WT	0	1	1.87881	1.91629
											KO	0	1.77669	2.51438	2.64944

## Sheet: Fig 4
									Fig 4f
										-Sev	+Sev
										1	16
										2	11
										1	19

## Sheet: Fig 5
Fig 5j
		Usp18 +/+			Usp18-/-
	Mock	0.05	0.02	0.03	0.05	0.05	0.05
	SeV	0.5	0.647	0.5	0.33	0.3	0.375
Fig 5g
	myc-vector	myc-USP18
	0.4	0.533333
	0.375	0.615385
	0.266667	0.733333
	0.307692	0.7
										Fig 5a
											HA-STING Ub	1
											HA-STING Ub USP18	0.468278
											HA-MAVS Ub	1
											HA-MAVS Ub USP18	1.92649
										Fig 5b
										K63	1
											1.52812
										K48	1
											1

## Sheet: Fig 7
Fig 7e
		control siRNA			USP18 siRNA
	GFP	1	1	1	1	1	1
	MAVS	2013.56	1638.06	1650.06	945.947	776.851	796.851
	MAVS 3KR	1104.84	835.136	855.136	937.937	895.077	915.077
		control siRNA			USP18 siRNA
	GFP	1	1	1	1	1	1
	MAVS	64.6128	72.0587	68.3357	39.5581	37.2508	38.4045
	MAVS 3KR	45.2012	49.4229	49.533	45.6514	45.4072	42.6296
		control siRNA			USP18 siRNA
	GFP	1	1	1	1	1	1
	MAVS	460.976	471.162	466.041	307.515	286.597	296.872
	MAVS 3KR	272.061	239.132	227.974	257.54	315.857	210.115
												Fig 7j		WT			KO
													0	4	8	0	4	8
													1	1.34681	0.780077	0.783963	0.902848	0.4253

## Sheet: Fig s1
Fig s1a		control siRNA	USP18 siRNA
	0h	1	1
	4h	4.62321	4.07127
	8h	10.0995	10.4503
	12h	5.3432	8.87701
Fig s1c		control siRNA	USP18 siRNA
	0h	1	1
	4h	27.4741	23.1029
	8h	13.8326	7.56846
	12h	9.51366	10.4107
			Fig s1b
				1
				1.31179
				7.69955
			Fig s1d
				1
				3.96821
				9.06358

## Sheet: Fig s2
Fig s2a
	control siRNA		USP18 siRNA
	1	1	0.4285	0.4585
Fig s2b
		control siRNA			USP18 siRNA
	0h	1	1	1	1	1	1
	4h	7932.08	13606.2	11393.7	2105.23	2829.5	1752.08
	8h	49864.9	92904.5	65749.8	9637.06	11192.7	4472.61
	12h	23476.4	27311.2	29201	6666.29	8957.82	7599.36
		control siRNA			USP18 siRNA
	0h	1	1	1	1	1	1
	8h	10.6534	10.4421	12.9703	8.06547	11.5841	14.2387
	12h	17.2135	17.8095	22.0679	11.0833	14.204	15.0551
Fig s2c
		control siRNA		USP18 siRNA
	0h	1	1	1	1
	4h	34.9209	52.7881	39.2675	46.8628
	8h	581.797	524.865	105.442	71.9798
	12h	952.301	683.083	95.7063	101.099
		control siRNA			USP18 siRNA
	0h	4.17105	3.39474	4.94737	6.60526	5.39474	7.81579
	8h	3435.92	3604.61	3267.24	1480.99	1493.82	1468.16
	12h	3339.61	3547.11	3132.11	1770.39	1716.18	1824.61
Fig s2d
		control siRNA		USP18 siRNA
	0h	1	1	1	1
	4h	30.797	30.627	25.268	23.719
	8h	85.217	67.923	36.655	27.282
	12h	161.25	127.012	27.945	22.968
		control siRNA			USP18 siRNA
	0h	23.4444	14.3333	19.1111	6.66667	4.11111	4.33333
	8h	275.444	259.333	266.889	62.8889	51.8889	61.8889
	12h	580	554.556	575.333	138	137.222	143.778

## Sheet: Fig s4
Fig s4a
	Days	Usp18 +/+	Usp18 -/-
	1	1
	3	1
	4	1
	4	1
	5	1
	6	1
	9	1
	11	1
	4		1
	5		1
	6		1
	6		1
	7		1
	7		1
	8		1
	10		1

## Sheet: Fig s5
											Fig s5b
											Rel	1	0.940732	0.85658	0.937357
											Fig s5c
												0	4	8	12
											wt	1	1.05773	1.07903	1.02807
											ko	0.960466	1.07393	1.10186	1.06841
											Fig s5d
												Usp18+/+	Usp18-/-
											0	1	1
											3	0.949909	0.999317
											6	0.864862	0.923009
											9	0.215549	0.218131

## Sheet: Fig s7
					Fig s7b
					Rel	1	1.05342	0.926888

[truncated: 1 more sheets: Repeats]
